# Supplementary material for: Geriatric fragility fractures are associated with a human skeletal stem cell defect
Source: Aging Cell. 2020 Jun 14;19(7):e13164. doi: 10.1111/acel.13164 (PMC7370785; doi:10.1111/acel.13164)
Supplement: Supplementary file 3 — Table S1 [file ACEL-19-e13164-s003.csv]

ACTIVE IN YOUNG						ACTIVE IN OLD
Gene Name	Description	Probeset ID	Dynamic-range(log2)	Threshold(log2)		Gene Name	Description	Probeset ID	Dynamic-range(log2)	Threshold(log2)
ACTA2	actin, alpha 2, smooth muscle, aorta	200974_at	9.24	9.27		STMN2	stathmin 2	203001_s_at	9.83	7.4
SCG5	secretogranin V	203889_at	8.58	6.93		MSN	moesin	200600_at	8.53	8.93
CALHM6	calcium homeostasis modulator family member 6	229390_at	8.39	7.4		GIMAP2	GTPase, IMAP family member 2	232024_at	8.12	6.61
QPCT	glutaminyl-peptide cyclotransferase	205174_s_at	8.39	6.72		C1R	complement component 1, r subcomponent	212067_s_at	7.99	8.17
PLK2	polo like kinase 2	201939_at	8.12	7.08		ADAMTS1	ADAM metallopeptidase with thrombospondin type 1 motif 1	222162_s_at	7.9	7.03
SLC12A2	solute carrier family 12 (sodium/potassium/chloride transporter), member 2	225835_at	7.99	7.39		PLAGL1	PLAG1 like zinc finger 1	209318_x_at	7.83	7.01
GPAM	glycerol-3-phosphate acyltransferase, mitochondrial	225420_at	7.99	6.83		MTUS1	microtubule associated tumor suppressor 1	212096_s_at	7.77	7.54
CHST15	carbohydrate (N-acetylgalactosamine 4-sulfate 6-O) sulfotransferase 15	203066_at	7.88	7.56		SERPINI1	serpin peptidase inhibitor, clade I (neuroserpin), member 1	205352_at	7.77	6.96
LIMS3	LIM zinc finger domain containing 3	229095_s_at	7.81	5.94		SLC16A4	solute carrier family 16 member 4	205234_at	7.52	5.75
SCRN1	secernin 1	201462_at	7.7	7.71		UGCG	UDP-glucose ceramide glucosyltransferase	224967_at	7.35	8.82
ZNF711	zinc finger protein 711	228988_at	7.49	5.9		DIO2	deiodinase, iodothyronine, type II	231240_at	7.27	6.13
XAF1	XIAP associated factor 1	228617_at	7.36	7.72		PGD	phosphogluconate dehydrogenase	201118_at	7.25	8.68
PRMT6	protein arginine methyltransferase 6	223275_at	7.2	6.59		KANK1	KN motif and ankyrin repeat domains 1	213005_s_at	7.24	6.71
LPCAT2	lysophosphatidylcholine acyltransferase 2	227889_at	7.13	6.48		TMEM30B	transmembrane protein 30B	213285_at	7.09	6.53
IMPA2	inositol(myo)-1(or 4)-monophosphatase 2	203126_at	7.12	7.8		RBM6	RNA binding motif protein 6	228030_at	7.08	7.55
PITX2	paired like homeodomain 2	207558_s_at	7.12	5.19		RETREG1	reticulophagy regulator 1	218532_s_at	7.05	7.24
LMO4	LIM domain only 4	209205_s_at	7.1	8.25		DDX60L	DEAD-box helicase 60-like	228152_s_at	7.03	6.71
SPX	spexin hormone	229778_at	7.07	5.4		ATP9A	ATPase phospholipid transporting 9A (putative)	212062_at	7.03	7.67
CREM	cAMP responsive element modulator	209967_s_at	6.89	7.89		KCNK1	potassium two pore domain channel subfamily K member 1	204679_at	7	7.5
PNN	pinin, desmosome associated protein	1567214_a_at	6.81	7.76		CAVIN1	caveolae associated protein 1	1557938_s_at	7	7.6
PHB	prohibitin	200658_s_at	6.74	8.95		RPL3	ribosomal protein L3	211666_x_at	6.89	11.17
ATP6V1A	ATPase H+ transporting V1 subunit A	201971_s_at	6.72	7.07		CDKN2C	cyclin-dependent kinase inhibitor 2C (p18, inhibits CDK4)	204159_at	6.87	7.73
UPP1	uridine phosphorylase 1	203234_at	6.71	7.34		GALNT4	polypeptide N-acetylgalactosaminyltransferase 4	231832_at	6.75	7.37
NXN	nucleoredoxin	219489_s_at	6.65	8.23		IRF2	interferon regulatory factor 2	203275_at	6.74	7.08
ITGB3	integrin subunit beta 3	204627_s_at	6.65	5.98		NOVA1	neuro-oncological ventral antigen 1	205794_s_at	6.67	5.9
DACT1	dishevelled-binding antagonist of beta-catenin 1	219179_at	6.58	6.32		CYGB	cytoglobin	226632_at	6.59	6.21
CDKN1A	cyclin-dependent kinase inhibitor 1A (p21, Cip1)	202284_s_at	6.47	9.27		CCNE2	cyclin E2	205034_at	6.57	6.05
OSBPL6	oxysterol binding protein like 6	223805_at	6.45	6.29		WISP2	WNT1 inducible signaling pathway protein 2	205792_at	6.54	6.68
PPP1R3B	protein phosphatase 1 regulatory subunit 3B	222662_at	6.35	7.13		EPB41L4A-AS1	EPB41L4A antisense RNA 1	225698_at	6.52	8.92
LARP4	La ribonucleoprotein domain family member 4	214155_s_at	6.32	6.15		TMEM119	transmembrane protein 119	227300_at	6.52	5.54
ZNF697	zinc finger protein 697	227080_at	6.31	7.18		PSMB1	proteasome subunit beta 1	200876_s_at	6.49	10.3
NBN	nibrin	202906_s_at	6.25	7.85		ANGPTL2	angiopoietin like 2	213001_at	6.46	6.91
ANKRD36	ankyrin repeat domain 36	214723_x_at	6.25	5.51		B3GALNT1	beta-1,3-N-acetylgalactosaminyltransferase 1 (globoside blood group)	223374_s_at	6.39	5.71
NALCN	sodium leak channel, non-selective	228608_at	6.21	5.67		PTBP2	polypyrimidine tract binding protein 2	218683_at	6.39	7.45
CYB5R2	cytochrome b5 reductase 2	220230_s_at	6.18	6.55		TRIM6	tripartite motif containing 6	223599_at	6.38	5.86
CDH13	cadherin 13	204726_at	6.11	5.32		NCOA2	nuclear receptor coactivator 2	212867_at	6.24	8.32
TAF11	TATA-box binding protein associated factor 11	209358_at	6.08	8.29		HLA-A	major histocompatibility complex, class I, A	215313_x_at	6.2	11.83
RAB21	RAB21, member RAS oncogene family	203885_at	6.01	8.23		KIF4A	kinesin family member 4A	218355_at	6.05	6.64
CNPY3	canopy FGF signaling regulator 3	1552977_a_at	5.97	6.81		NAAA	N-acylethanolamine acid amidase	227135_at	6.04	7.66
INPP1	inositol polyphosphate-1-phosphatase	202794_at	5.96	8.03		ACLY	ATP citrate lyase	201128_s_at	6.03	9.92
RAB4A	RAB4A, member RAS oncogene family	203582_s_at	5.93	7.36		GALNT5	polypeptide N-acetylgalactosaminyltransferase 5	236129_at	5.96	5.56
PAPSS1	3'-phosphoadenosine 5'-phosphosulfate synthase 1	209043_at	5.89	9.28		FJX1	four jointed box 1	219522_at	5.92	6.48
CNOT7	CCR4-NOT transcription complex subunit 7	225053_at	5.86	9.91		HIST1H2AG	histone cluster 1, H2ag	207156_at	5.84	5.25
NDUFAB1	NADH:ubiquinone oxidoreductase subunit AB1	202077_at	5.84	10.33		H2AFJ	H2A histone family member J	225245_x_at	5.78	9.14
JADE3	jade family PHD finger 3	204866_at	5.79	6.71		SLC15A4	solute carrier family 15 member 4	225057_at	5.76	8.24
KPNA5	karyopherin subunit alpha 5	227934_at	5.77	7.65		CFAP69	cilia and flagella associated protein 69	1554919_s_at	5.74	6.45
PLA2G12A	phospholipase A2 group XIIA	228084_at	5.73	6.2		FUT8	fucosyltransferase 8 (alpha (1,6) fucosyltransferase)	203988_s_at	5.49	7.16
PRTG	protogenin	229178_at	5.71	5.73		CBLN3	cerebellin 3 precursor	235221_at	5.45	6.16
CPNE8	copine 8	228365_at	5.62	5.98		BTBD6	BTB domain containing 6	225389_at	5.4	8.34
KLHL8	kelch like family member 8	226874_at	5.61	7.86		SLC37A3	solute carrier family 37 member 3	223304_at	5.31	7.18
SERTAD4	SERTA domain containing 4	230660_at	5.57	6.32		STX18	syntaxin 18	218763_at	5.16	8.28
TMEM41B	transmembrane protein 41B	212623_at	5.56	7.68		RPS8	ribosomal protein S8	200858_s_at	5.06	11.46
RBL2	retinoblastoma-like 2	212331_at	5.5	8.75		KLC3	kinesin light chain 3	239853_at	5.04	6.28
FAM177A1	family with sequence similarity 177 member A1	227029_at	5.5	7.64		QSOX1	quiescin sulfhydryl oxidase 1	201482_at	5.04	8.44
GPT2	glutamic pyruvate transaminase (alanine aminotransferase) 2	224839_s_at	5.46	6.93		MAGI3	membrane associated guanylate kinase, WW and PDZ domain containing 3	226770_at	5.02	6.33
CNOT2	CCR4-NOT transcription complex subunit 2	222182_s_at	5.44	8.83		GINS3	GINS complex subunit 3 (Psf3 homolog)	45633_at	4.95	6.11
ST3GAL5	ST3 beta-galactoside alpha-2,3-sialyltransferase 5	203217_s_at	5.4	7.77		THOC3	THO complex 3	224623_at	4.88	8.83
MAP4K5	mitogen-activated protein kinase kinase kinase kinase 5	203552_at	5.37	7.31		KIAA0754	KIAA0754	215268_at	4.86	5.15
PSMD8	proteasome 26S subunit, non-ATPase 8	200820_at	5.36	9.79		ILK	integrin linked kinase	201234_at	4.84	8.94
CLTA	clathrin light chain A	216295_s_at	5.32	10.28		PEX1	peroxisomal biogenesis factor 1	204873_at	4.82	6.05
RMND5A	required for meiotic nuclear division 5 homolog A	212479_s_at	5.31	7.7		TCTN2	tectonic family member 2	206438_x_at	4.8	8.19
CDK17	cyclin-dependent kinase 17	221918_at	5.3	8.93		C22orf39	chromosome 22 open reading frame 39	1553974_at	4.72	6.57
WAPL	WAPL cohesin release factor	212267_at	5.29	8.07		ZNF843	zinc finger protein 843	1564362_x_at	4.7	7.47
CCNE1	cyclin E1	213523_at	5.29	7.53		TOMM7	translocase of outer mitochondrial membrane 7 homolog (yeast)	201812_s_at	4.68	10.89
ADSL	adenylosuccinate lyase	202144_s_at	5.26	9.31		RAB33B	RAB33B, member RAS oncogene family	221014_s_at	4.6	6.76
YKT6	YKT6 v-SNARE homolog (S. cerevisiae)	217785_s_at	5.22	6.78		VIT	vitrin	227899_at	4.57	5.89
WDHD1	WD repeat and HMG-box DNA binding protein 1	216228_s_at	5.21	5.69		HAUS4	HAUS augmin like complex subunit 4	218383_at	4.51	8
HOMER2	homer scaffolding protein 2	217080_s_at	5.19	6.54		RBM12B	RNA binding motif protein 12B	51228_at	4.4	6.36
SIRT1	sirtuin 1	218878_s_at	5.16	7.32		FLJ44896	FLJ44896 protein	236046_at	4.38	5.19
B4GALT4	UDP-Gal:betaGlcNAc beta 1,4- galactosyltransferase, polypeptide 4	210540_s_at	5.13	6.9		ZNF136	zinc finger protein 136	206240_s_at	4.36	6.84
ZNF439	zinc finger protein 439	236562_at	5.13	5.38		ZC3H6	zinc finger CCCH-type containing 6	227809_at	4.35	6.88
SYP	synaptophysin	213200_at	5.07	6.8		SNX17	sorting nexin 17	200991_s_at	4.33	8.97
TDRD3	tudor domain containing 3	208089_s_at	5.06	5.96		TSPO2	translocator protein 2	215449_at	4.29	5.58
GGNBP2	gametogenetin binding protein 2	233936_s_at	5.02	7.96		DENND6B	DENN domain containing 6B	229739_s_at	4.23	4.96
ZNF788	zinc finger family member 788	244552_at	5.01	5.61		PDP2	pyruvate dehyrogenase phosphatase catalytic subunit 2	232861_at	4.16	5.54
ZNF682	zinc finger protein 682	242915_at	4.97	5.77		ZSCAN29	zinc finger and SCAN domain containing 29	226562_at	4.04	7.02
BOLA2B	bolA family member 2B	209836_x_at	4.96	8.75		ZNF236	zinc finger protein 236	219171_s_at	4.01	4.79
B3GALT2	Beta-1,3-galactosyltransferase 2	217452_s_at	4.94	4.71		SLC9A9	solute carrier family 9, subfamily A (NHE9, cation proton antiporter 9), member 9	227791_at	3.9	6.92
PPIE	peptidylprolyl isomerase E	210502_s_at	4.92	7.78		ZNF649	zinc finger protein 649	223616_at	3.85	5.47
PARP11	poly(ADP-ribose) polymerase family member 11	229138_at	4.9	5.75		CT47A11	cancer/testis antigen family 47, member A11	231568_at	3.82	5.28
BRINP2	bone morphogenetic protein/retinoic acid inducible neural-specific 2	214822_at	4.82	6.31		CT47A7	cancer/testis antigen family 47, member A7	231568_at	3.82	5.28
TMEM17	transmembrane protein 17	1557137_at	4.8	6.12		CT47A10	cancer/testis antigen family 47, member A10	231568_at	3.82	5.28
AMN1	antagonist of mitotic exit network 1 homolog	226258_at	4.79	6.61		CT47A9	cancer/testis antigen family 47, member A9	231568_at	3.82	5.28
ZNF197	zinc finger protein 197	233070_at	4.77	4.83		CT47A8	cancer/testis antigen family 47, member A8	231568_at	3.82	5.28
BRMS1L	breast cancer metastasis-suppressor 1-like	224484_s_at	4.73	4.9		CT47A6	cancer/testis antigen family 47, member A6	231568_at	3.82	5.28
TLR6	toll like receptor 6	207446_at	4.7	5.29		CT47A5	cancer/testis antigen family 47, member A5	231568_at	3.82	5.28
HARS	histidyl-tRNA synthetase	202042_at	4.64	8.68		CT47A4	cancer/testis antigen family 47, member A4	231568_at	3.82	5.28
AADAT	aminoadipate aminotransferase	223593_at	4.64	5.66		CT47A3	cancer/testis antigen family 47, member A3	231568_at	3.82	5.28
APOL4	apolipoprotein L4	1555600_s_at	4.63	6		CT47A2	cancer/testis antigen family 47, member A2	231568_at	3.82	5.28
MTMR9	myotubularin related protein 9	204837_at	4.58	7.45		CT47A1	cancer/testis antigen family 47, member A1	231568_at	3.82	5.28
MRPL24	mitochondrial ribosomal protein L24	218270_at	4.44	8.49		TAC4	tachykinin 4 (hemokinin)	1553094_at	3.77	5.26
SLC13A4	solute carrier family 13 member 4	238273_at	4.41	6.03		MAGI2-IT1	MAGI2 intronic transcript 1	1560526_at	3.69	4.33
ZNF350	zinc finger protein 350	219266_at	4.27	6.02		ST6GALNAC6	ST6 (alpha-N-acetyl-neuraminyl-2,3-beta-galactosyl-1,3)-N-acetylgalactosaminide alpha-2,6-sialyltransferase 6	222571_at	3.69	6.72
IPP	intracisternal A particle-promoted polypeptide	219843_at	4.25	6.44		VPS9D1	VPS9 domain containing 1	205781_at	3.64	6.69
GGTLC1	gamma-glutamyltransferase light chain 1	211416_x_at	4.24	6.51		ING1	inhibitor of growth family member 1	210350_x_at	3.63	6.06
PALD1	phosphatase domain containing, paladin 1	231887_s_at	4.19	6.79		HOXD9	homeobox D9	205604_at	3.61	5.41
ERCC8	excision repair cross-complementation group 8	1554883_a_at	4.19	5.55		TMEM184A	transmembrane protein 184A	1558281_a_at	3.57	5.08
HYI	hydroxypyruvate isomerase (putative)	223622_s_at	4.11	7.04		C6orf99	chromosome 6 open reading frame 99	230487_at	3.54	4.8
ACAD9	acyl-CoA dehydrogenase family member 9	224160_s_at	4.09	7.48		CHST14	carbohydrate sulfotransferase 14	226314_at	3.52	7.71
PSMD9	proteasome 26S subunit, non-ATPase 9	209334_s_at	4.07	5.75		SUMO4	small ubiquitin-like modifier 4	215452_x_at	3.37	8.47
TMEM241	transmembrane protein 241	244495_x_at	4.04	8.69		PCP2	Purkinje cell protein 2	244751_at	3.28	5.78
ZNF354A	zinc finger protein 354A	205427_at	4.03	6.66		MGC57346	ADP-ribosylation factor pseudogene	1568987_at	3.22	6.43
HSF2BP	heat shock transcription factor 2 binding protein	207020_at	4.02	5.58		CRYBA2	crystallin beta A2	220136_s_at	3.09	4.48
TRMT2B	tRNA methyltransferase 2 homolog B	205238_at	3.98	6.5		MPP4	membrane protein, palmitoylated 4	1552489_s_at	3.08	4.12
OGG1	8-oxoguanine DNA glycosylase	205760_s_at	3.96	7.09		SLC7A10	solute carrier family 7 member 10	220868_s_at	3.04	5.86
ZNF813	zinc finger protein 813	217665_at	3.9	5.36		ZNF510	zinc finger protein 510	206053_at	3	6.12
NOL10	nucleolar protein 10	222684_s_at	3.74	7.96		TMEM266	transmembrane protein 266	1552400_a_at	2.98	5
MTHFSD	methenyltetrahydrofolate synthetase domain containing	222769_at	3.74	6.04		GPR37L1	G protein-coupled receptor 37 like 1	207055_at	2.95	5.39
PITPNM2	phosphatidylinositol transfer protein, membrane associated 2	1552924_a_at	3.73	5.94		GPR63	G protein-coupled receptor 63	220993_s_at	2.94	4.6
MICU1	mitochondrial calcium uptake 1	216903_s_at	3.69	8.24		IGSF9B	immunoglobulin superfamily member 9B	215255_at	2.91	5.75
NBR2	neighbor of BRCA1 gene 2 (non-protein coding)	1553992_s_at	3.66	6.8		CCDC197	coiled-coil domain containing 197	1570111_at	2.91	4.11
ZNF594	zinc finger protein 594	235690_at	3.66	5.06		TONSL-AS1	TONSL antisense RNA 1	240617_at	2.9	6.33
VCX2	variable charge, X-linked 2	207281_x_at	3.62	6.23		AMER3	APC membrane recruitment protein 3	244709_at	2.83	5.37
DCAF4	DDB1 and CUL4 associated factor 4	226938_at	3.61	7.12		IL36B	interleukin 36, beta	224230_at	2.76	4.27
MTERF1	mitochondrial transcription termination factor 1	204871_at	3.61	6.49		ALG12	ALG12, alpha-1,6-mannosyltransferase	218444_at	2.75	6.86
TMEM44	transmembrane protein 44	228054_at	3.6	6.13		SPATA3	spermatogenesis associated 3	240340_at	2.75	5.91
ZNF222	zinc finger protein 222	206175_x_at	3.59	6.16		OR4D1	olfactory receptor family 4 subfamily D member 1	1567069_at	2.72	5.37
CHID1	chitinase domain containing 1	223061_at	3.58	8		PRSS30P	protease, serine, 30 pseudogene	231638_at	2.66	5.27
TFIP11	tuftelin interacting protein 11	202750_s_at	3.53	8.21		ZPBP	zona pellucida binding protein	207021_at	2.59	4.47
SNX22	sorting nexin 22	230509_at	3.5	6.96		FAM9B	family with sequence similarity 9 member B	1553461_at	2.57	4.14
OR7E35P	olfactory receptor family 7 subfamily E member 35 pseudogene	216698_x_at	3.48	6.69		FAM90A1	family with sequence similarity 90 member A1	220535_at	2.56	5.09
MGAT5B	mannosyl (alpha-1,6-)-glycoprotein beta-1,6-N-acetyl-glucosaminyltransferase, isozyme B	238445_x_at	3.42	6.47		TBC1D21	TBC1 domain family member 21	231475_at	2.52	5.44
EXOG	endo/exonuclease (5'-3'), endonuclease G-like	205521_at	3.33	6.41		ACOT6	acyl-CoA thioesterase 6	241949_at	2.52	4.05
GPR1	G protein-coupled receptor 1	214605_x_at	3.26	3.82		OR5P3	olfactory receptor family 5 subfamily P member 3	1553078_at	2.51	4.34
ZNF555	zinc finger protein 555	1553286_at	3.25	6.29		SLC4A5	solute carrier family 4 (sodium bicarbonate cotransporter), member 5	221723_s_at	2.49	5.63
TBC1D22B	TBC1 domain family member 22B	216549_s_at	3.21	4.79		TREML5P	triggering receptor expressed on myeloid cells like 5, pseudogene	1567624_at	2.48	4.87
FAM218A	family with sequence similarity 218 member A	1553710_at	3.2	4.35		ARPIN	actin-related protein 2/3 complex inhibitor	228666_at	2.48	6.24
TSPAN10	tetraspanin 10	223795_at	3.13	6.54		TMEM239	transmembrane protein 239	1554041_at	2.46	4.7
EXOC3-AS1	EXOC3 antisense RNA 1	235219_at	3.13	4.64		KIAA0825	KIAA0825	233915_at	2.44	5.27
GOLGA8IP	golgin A8 family member I, pseudogene	1556739_at	3.08	6.9		PAX4	paired box 4	211176_s_at	2.41	5.64
NYX	nyctalopin	234496_x_at	3.03	6.47		MYF5	myogenic factor 5	207424_at	2.41	4.57
LY6G6F	lymphocyte antigen 6 complex, locus G6F	234897_s_at	3.03	5.73		TRPC7	transient receptor potential cation channel subfamily C member 7	234407_s_at	2.4	3.84
CELA2B	chymotrypsin like elastase family member 2B	206446_s_at	3.02	4.55		METTL21EP	methyltransferase like 21E, pseudogene	1560646_at	2.4	4.45
CELA2A	chymotrypsin like elastase family member 2A	206446_s_at	3.02	4.55		PICART1	p53-inducible cancer-associated RNA transcript 1	1557608_a_at	2.38	5.19
ST7-AS1	ST7 antisense RNA 1	1555912_at	3	4.91		SPDYA	speedy/RINGO cell cycle regulator family member A	238262_at	2.35	3.96
PRICKLE3	prickle planar cell polarity protein 3	217349_s_at	2.99	5.53		CPO	carboxypeptidase O	1553506_at	2.3	4.67
SSTR5	somatostatin receptor 5	214555_at	2.93	5.11		NTN5	netrin 5	1553890_s_at	2.29	5.39
GALR2	galanin receptor 2	211226_at	2.9	4.36		CSPG4P5	chondroitin sulfate proteoglycan 4 pseudogene 5	1561960_at	2.29	5.36
KRT17P5	keratin 17 pseudogene 5	241828_x_at	2.88	5.39		TRBV10-2	T cell receptor beta variable 10-2	211608_at	2.28	5.18
RPL23AP53	ribosomal protein L23a pseudogene 53	222225_at	2.87	5.73		DGCR10	DiGeorge syndrome critical region gene 10 (non-protein coding)	1557451_at	2.27	4.63
LCN1	lipocalin 1	207930_at	2.86	5.41		KRT83	keratin 83, type II	207669_at	2.26	5.8
RASL11A	RAS like family 11 member A	238353_at	2.8	5.15		SUGT1P1	SGT1 homolog, MIS12 kinetochore complex assembly cochaperone pseudogene 1	1555614_at	2.26	5.59
MYH13	myosin, heavy chain 13, skeletal muscle	208208_at	2.8	5.06		ADAMTS20	ADAM metallopeptidase with thrombospondin type 1 motif 20	1553409_at	2.21	3.79
ACTL10	actin like 10	232619_at	2.78	6.13		CIB3	calcium and integrin binding family member 3	1552751_a_at	2.17	5.82
TANGO6	transport and golgi organization 6 homolog	226467_at	2.75	6.58		CRYGA	crystallin gamma A	207587_at	2.17	4.88
USP49	ubiquitin specific peptidase 49	244133_at	2.71	5.2		TRIML1	tripartite motif family like 1	1557677_a_at	2.13	4.75
MIR186	microRNA 186	241345_at	2.64	3.96		LRIT1	leucine-rich repeat, immunoglobulin-like and transmembrane domains 1	211353_at	2.13	4.33
OR52A1	olfactory receptor family 52 subfamily A member 1	221329_at	2.62	5.36		SSR4P1	signal sequence receptor, delta pseudogene 1	223768_at	2.08	5.48
FATE1	fetal and adult testis expressed 1	231573_at	2.6	5.76		FAM47A	family with sequence similarity 47 member A	243700_x_at	2.06	3.96
GCC2-AS1	GCC2 antisense RNA 1	224141_at	2.58	5.76		ESX1	ESX homeobox 1	1552445_a_at	2.04	4.5
POU4F3	POU class 4 homeobox 3	208554_at	2.58	4.31		STARD6	StAR related lipid transfer domain containing 6	1553084_at	1.96	3.59
B3GALT5	Beta-1,3-galactosyltransferase 5	206947_at	2.56	4.34		PRO1596	uncharacterized LOC29013	224083_s_at	1.93	3.64
MOS	v-mos Moloney murine sarcoma viral oncogene homolog	221367_at	2.53	4.57		SPO11	SPO11 meiotic protein covalently bound to DSB	222259_s_at	1.54	3.21
TEX13A	testis expressed 13A	221429_x_at	2.52	4.64		PTH	parathyroid hormone	206977_at	1.45	3.36
LENEP	lens epithelial protein	221115_s_at	2.51	5.96
C3orf22	chromosome 3 open reading frame 22	237894_at	2.45	5.58
MIR4500HG	MIR4500 host gene	232848_at	2.44	4.18
FAM95B1	family with sequence similarity 95 member B1	239590_x_at	2.42	6.09
PSPN	persephin	221373_x_at	2.39	5.53
FAM27D1	family with sequence similarity 27 member D1	1560002_at	2.38	4.1
LYZL4	lysozyme like 4	231306_at	2.32	6.29
LMX1B	LIM homeobox transcription factor 1, beta	208487_at	2.29	5.62
ARR3	arrestin 3, retinal (X-arrestin)	207136_at	2.28	6.38
SLC6A5	solute carrier family 6 (neurotransmitter transporter), member 5	210810_s_at	2.28	5.36
BCRP3	breakpoint cluster region pseudogene 3	1553592_x_at	2.28	4.96
CSPG4P1Y	chondroitin sulfate proteoglycan 4 pseudogene 1, Y-linked	211461_at	2.18	5.33
CSPG4P2Y	chondroitin sulfate proteoglycan 4 pseudogene 2, Y-linked	211461_at	2.18	5.33
MAP1LC3B2	microtubule associated protein 1 light chain 3 beta 2	234238_at	2.13	4.33
KIAA1328	KIAA1328	232358_at	2.12	5.66
IRGC	immunity-related GTPase family, cinema	214392_at	2.1	4.7
SP3P	Sp3 transcription factor pseudogene	216403_at	2.06	4.04
LUARIS	lncRNA upregulator of antiviral response interferon signaling	1569659_at	2.03	4.05
BCORP1	BCL6 corepressor pseudogene 1	1562313_at	1.87	3.77
GPR45	G protein-coupled receptor 45	211175_at	1.82	5.39
OR2C3	olfactory receptor family 2 subfamily C member 3	1555018_at	1.45	3.28
